# Supplementary material for: In-depth assessment of the PAM compatibility and editing activities of Cas9 variants
Source: Nucleic Acids Res. 2021 Jun 16;49(15):8785–95. doi: 10.1093/nar/gkab507 (PMC8421146; doi:10.1093/nar/gkab507)
Supplement: gkab507_Supplemental_Files [file gkab507_supplemental_files.zip]

Archive with 2 entries (2 files):
- Supplementary Figure.pdf
- Supplementary Table.xlsx
