# Supplementary material for: In-depth assessment of the PAM compatibility and editing activities of Cas9 variants
Source: Nucleic Acids Res. 2021 Jun 16;49(15):8785–95. doi: 10.1093/nar/gkab507 (PMC8421146; doi:10.1093/nar/gkab507)
Supplement: gkab507_Supplemental_Files [file gkab507_supplemental_files.zip › Supplementary Table.xlsx]

## Sheet: off-target-RAG1-NGG
RAG1-chr11 sgRNA:GCCTCCTTCCCACCCACCTT GGG
OT	Chr	Sequence	WT	eCas9	HF1	Fecas9	evo	Hifi	Hypa	LZ3	Sniper	OT	Chr	Sequence	Sp-NG	OT	Chr	Sequence	xCas9	OT	Chr	Sequence	SpG	OT	Chr	Sequence	SpRY
OT1	chr12	TCCTCCTCCCCACCCACCTT CAG	581					4		24	148	OT1	chr4	ACCTCCTTCCCACCCACCTT GAT	79	OT1	chr4	ACCTCCTTCCCACCCACCTT GAT	119	OT1	chr4	TTCTCTTCCCCACCCACCTT TGA	1520	OT1	chr12	TCCTCCTCCCCACCCACCTT CAG	996
OT2	chr19	ACCCCTTCCCCACCTACCTT GGG	232		34			30	27	27	118	OT2	chr4	TTCTCTTCCCCACCCACCTT TGA	68	OT2	chr4	TTCTCTTCCCCACCCACCTT TGA	28	OT2	chr17	ACCTCTTATCCACCCACCTT GGC	1137	OT2	chr11	GTCTCCTCCCCACCCACCCT GTG	966
OT3	chr7	CCCTCCTTCCCACCCACTTT GGG	173									OT3	chr12	TCCTCCTCCCCACCCACCTT CAG	62	OT3	chr17	ACCTCTTATCCACCCACCTT GGC	27	OT3	chr20	GTCTCTTTCCCATCCACCTT TGA	685	OT3	chr11	GCCCCTCCCCCACCCACCCT GGG	699
OT4	chr11	ACTTCCTTCCCACCCACCTT CAG	158							3	21	OT4	chr5	GCCTCCTTCTCACCCACCTT AGT	45	OT4	chr13	GCCTCTTTACCACCTCACCT TGG	26	OT4	chr5	GCCTCCTTCTCACCCACCTT AGT	278	OT4	chrX	GCCTACATCCCACCCACCTT AAC	699
OT5	chr14	ACGTCTTCCCCACCCACCTG GGG	152								18	OT5	chr20	GTCTCTTTCCCATCCACCTT TGA	30	OT5	chr22	GCCTCTGTCCCCCCAACAAT TAG	19	OT5	chr1	CCCTCTTCCCCACCCACCTC TGC	152	OT5	chr11	ACCCCCTTCCCACCCACCCT CAT	663
OT6	chr15	TCCTCTCTCCCACCCACCTC CGG	146								10	OT6	chr17	ACCTCTTATCCACCCACCTT GGC	11	OT6	chr7	CCCTCCTTCCCACCCACTTT GGG	11	OT6	chr5	TCCTCTTCCCCACCCACCCT GGC	130	OT6	chr4	ACCTCCTTCCCACCCACCTT GAT	611
OT7	chr1	CACCCTTTCCCATCCACCTT TGG	48								7	OT7	chr11	GTCTCCTCCCCACCCACCCT GTG	6	OT7	chr20	GTCTCTTTCCCATCCACCTT TGA	9	OT7	chrX	GCCTACATCCCACCCACCTT AAC	116	OT7	chr11	GCCCCTGTCCCACCCACCCT CAG	455
OT8	chr11	GTCTCTTTCTCACCCACTTT GGG	44							3	4	OT8	chr19	GCCCCCTTCCCACCCACCCT CAC	5	OT8	chr11	ACGTCTTCCCCACCCACCTG GGG	7	OT8	chr7	GCCCCTTTCCCACCCACCAT TGC	105	OT8	chr4	TTCTCTTCCCCACCCACCTT TGA	447
OT9	chr7	TCCTCTTCTCCACCCACCAT AGG	42								2	OT9	chr11	GCCCCTCCCCCACCCACCCT GGG	4	OT9	chr11	GCCCCTCCCCCACCCACCCT GGG	5	OT9	chr4	ACCTCCTTCCCACCCACCTT GAT	102	OT9	chr5	AAGTCTTTCCCACCCACCCT GTA	306
OT10	chr17	TTCTCTTCCCCACCCACCTT TGA	36	5		3				3	10	OT10	chr8	ACCTCGTCCCCACCCACCCT GGA	4	OT10	chr1	TCCTCTTTTCCACCCACCTT CAA	3	OT10	chr11	GCCCCTCCCCCACCCACCCT GGG	63	OT10	chr11	GCCTCCTTCCCACCCACCTG GCT	276
OT11	chr4	GCCTCTTCCACACCCACCCT GGG	34							28	4	OT11	chr14	ACTTCCTTCCCACCCACCTT CAG	4					OT11	chr10	GCTTCTTCCCCACCCACTTT AGC	62	OT11	chr17	ACCTCTTATCCACCCACCTT GGC	231
OT12	chr13	TCCTCTTCTCCACCCACCTC TGG	30								5	OT12	chr19	CCTCCTCCCCACCCACCCCA GTG	3					OT12	chr11	GTCTCAAACCCACCCACCTT GGC	53	OT12	chr17	CCCTCCTCCCCACCCACCTT GTC	231
OT13	chr7	GCCTCTTTACCACCTCACCT TGG	25							6	11	OT13	chr15	ACCTCATCCTCACCCACCCT TGT	3					OT13	chr19	TTATCTTCCCCACCCACCCT TGC	42	OT13	chr17	CCCTCCTCCCCACCCACCTT GTC	218
OT14	chr17	GACTCTTTTCCACCCACCCT AGG	23								3	OT14	chr12	GCCCCAATCCCACCCACCTT TGC	3					OT14	chr12	TCCTCCTCCCCACCCACCTT CAG	37	OT14	chr11	ACCTTCTTCCCACCCACCCT CTC	201
OT15	chr20	TGCTCTTCCCCACCCACCCA AGG	19								4	OT15	chr5	TCCTCTTCCCCACCCACCCT GGC	3					OT15	chr11	TCCTCTTCTCCACCCACCAT AGG	29	OT15	chr7	CCCTCCTCCCCACCCACCTT CCT	196
OT16	chr8	GTCTCTTTCCCATCCACCTT TGA	15							5	3	OT16	chr2	CCCTTTTCCCCACCCACCTT AGT	3					OT16	chr5	AGCTCTTTCCCACCCACCTA AGA	28	OT16	chr3	GTCTCTTTCCCACCCACCTT GTT	191
OT17	chr7	GTCTCTTCCTCACCCACCTG GGC	15									OT17	chr14	CCCCCTTTCCCACCCACCTT CTG	3					OT17	chr12	GCCCCAATCCCACCCACCTT TGC	23	OT17	chr17	CCCTCCTCCCCACCCACCTT GTC	185
OT18	chr22	GCCCCTACCCCACCCACCTG GGT	15								7	OT18	chr7	GTTTCTCCCCCACCCACCTT GGT	3					OT18	chr17	CCCTCCTCCCCACCCACCTT GTC	19	OT18	chr1	TCCTCTTTTCCACCCACCTT CAA	184
OT19	chr11	GCCCCTCCCCCACCCACCCT GGG	15								10	OT19	chr11	GTCTCAAACCCACCCACCTT GGC	2					OT19	chr19	GCCCCCTTCCCACCCACCCT CAC	18	OT19	chr14	ACTTCCTTCCCACCCACCTT CAG	175
OT20	chr11	ACCTCCTTCCCGCCCACCTG GGG	13								19	OT20	chr15	GCCACCTTCCCACCCACCCT GAG	2					OT20	chr15	CTCTCTCCCCCACCCACCTT AGC	17	OT20	chr8	ACCTCGTCCCCACCCACCCT GGA	171
OT21	chr5	TTTTCTTCCCCACCCACCTC GGG	8								5	OT21	chr19	TTATCTTCCCCACCCACCCT TGC	2					OT21	chr11	GCCTCCTTCCCACCCACCTG GCT	16	OT21	chr8	TCCTCTGCCCCACCCACCTT CAC	171
OT22	chr17	ACCTCTTATCCACCCACCTT GGC	8									OT22	chr11	GCCCCTACCCCACCCACCTG GGT	2					OT22	chr17	GACTCTTTTCCACCCACCCT AGG	12	OT22	chr11	CCCTCTCCCTCACCCACCCT GAA	164
OT23	chr16	GCCCCTTCCCCACCCACCCT GTG	6									OT23	chr11	ACCCCCTTCCCACCCACCCT CAT	2					OT23	chr11	GCCCCTACCCCACCCACCTG GGT	12	OT23	chr3	CGCTCTTTCCCACCCACCCT CAA	163
												OT24	chr1	ATCTCTTCCCCACCCACCCT CAA	2					OT24	chr2	CCCTTTTCCCCACCCACCTT AGT	12	OT24	chr11	CTCCCTTTCCCACCCACCTT CTG	161
												OT25	chr11	GCCTCCTTCCCACCCACCTG GCT	2					OT25	chr8	ACCTCGTCCCCACCCACCCT GGA	11	OT25	chr14	ACCTCTTTCCCACCCACCCC TGA	149
												OT26	chr3	CGCTCTTTCCCACCCACCCT CAA	2					OT26	chr19	CCCTCCTCCCCACCCACCCC AGT	11	OT26	chr11	CACTCCCTCCCACCCACCTG CAC	136
												OT27	chr5	AAGTCTTTCCCACCCACCCT GTA	1					OT27	chr20	CCTTCTCTCCCACCCACCTT TGC	10	OT27	chr11	GTCTCAAACCCACCCACCTT GGC	135
												OT28	chr13	TGGTCTTTCCCACCCACCCT AGT	1					OT28	chr17	CCCTCCTCCCCACCCACCTT GTC	9	OT28	chr12	CCCTCCTCCCCACCCACCCT CTG	125
												OT29	chr15	CCCTCCTTCCCACCCACCTC CGA	1					OT29	chr19	GCCTCCTTCCCACCCACCCT GCA	8	OT29	chr5	GCCTCCTTCTCACCCACCTT AGT	114
												OT30	chr17	CCCTCCTCCCCACCCACCTT GTC	1					OT30	chr17	CCCTCCTCCCCACCCACCTT GTC	7	OT30	chrX	CCCTCCTCCCCACCCACCCT CCA	108
												OT31	chr2	GCCTCTTTCCCACACCCTGG GTC	1					OT31	chr11	GCCTCTTCCCCACTCACCTC TGA	7	OT31	chr11	CCCTCTTTTCCACCCACCCC GGA	108
												OT32	chr14	GCCTCCAGCCCACCCACCTC CAG	1					OT32	chr3	CGCTCTTTCCCACCCACCCT CAA	6	OT32	chr19	TTATCTTCCCCACCCACCCT TGC	102
												OT33	chr7	GCCACCTTCCCACCCACCTC TGA	1					OT33	chr11	GCATCTTACCCACCCACCCA CGC	4	OT33	chr2	GTCTCTCTCCCACCCACCCT GTA	94
												OT34	chr17	GACTCTTTTCCACCCACCCT AGG	1					OT34	chr22	TCCTCCTCCCCGCCCACCTC TGC	3	OT34	chr17	GCTTCTCTCCCACCCACCTT GCT	92
												OT35	chr17	CCCTCCTCCCCACCCACCTT GTC	1					OT35	chr15	CCCTCCTTCCCACCCACCTC CGA	3	OT35	chr19	GCCCCCTTCCCACCCACCCT CAC	91
												OT36	chr6	ACTTCCTTCCCATCCACCCT AGA	1									OT36	chr1	ATCCCTTCCCCACCCACCTT GCC	91
												OT37	chr13	ACCTCCTTCCCTCCCACCTT CAT	1									OT37	chr16	GCCCCTTCCCCACCCACCCT GTG	90
												OT38	chr14	ACCTCTTTCCCACCCACCCC TGA	1									OT38	chr9	ACCCCTTTCCCACCCACCTA CAA	89
												OT39	chr7	GCCTCTTCCACACCCACCCT GGG	1									OT39	chr17	CCCTCCTCCCCACCCACCTT GTC	86
												OT40	chr11	ACGTCTTCCCCACCCACCTG GGG	1									OT40	chr11	GCCTGCTCCCCACCCACCCT CCA	84
												OT41	chr11	TATTCCTCCCCACCCACCTT GTA	1									OT41	chr18	TCCTCTCTCCCACCCACCTC AAG	83
												OT42	chr6	ACCCCCTTCCCACCCACCCT GAG	1									OT42	chr11	ACCCCTTTCCCACCCACAGA TGT	72
												OT43	chr9	CTCTCTCCCCCACCCACCTC AGA	1									OT43	chr9	CTCTCTCCCCCACCCACCTC AGA	69
																								OT44	chr6	ATCTCTTCCCCACCCACCCA AAT	67
																								OT45	chr19	GCCTCCTTCCCACCCACCCT GCA	67
																								OT46	chr1	TCCTCTTTCCCTCCCACCCT AGC	66
																								OT47	chr4	GTTTCTTACCCACCCACCCT GAA	61
																								OT48	chr17	GCCCCTCCCCCACCCACCCT CAC	61
																								OT49	chr15	ACCTCATCCTCACCCACCCT TGT	58
																								OT50	chr12	CACTCCATCCCACCCACCCT GGA	55
																								OT51	chr17	ACCCCCTTCCCACCCACCCT GGC	52
																								OT52	chr1	ACCTCCAACCCACCCACCCT GAC	49
																								OT53	chr13	ACCTCTTACCCACCCACCTA GAA	48
																								OT54	chr11	CCTCCTTCCCCACCCACCTC CAG	47
																								OT55	chr12	TCCTCCTCCCCACCCACCCC CAC	47
																								OT56	chr10	GCCTCCTTCCCACCCACCAT TCA	44
																								OT57	chr4	ACCTCCTCTCCACCCACCTT CCT	44
																								OT58	chr11	TCCTCCTTCCCACCCCCTTG ACT	44
																								OT59	chr16	GCCTCCTCTCCACCCACCTC CAC	43
																								OT60	chr20	ACATCTGTCCCACCCACCCT CAA	43
																								OT61	chr3	CCTTCCTTCCCACCCACCCT GGC	43
																								OT62	chr13	ACCTCCTTCCCTCCCACCTT CAT	42
																								OT63	chr21	TGCTCTTCCCCACCCACCTT TCC	41
																								OT64	chr21	TGCTCTTCCCCACCCACCTT TCC	40
																								OT65	chr8	TCCCCTTTCCCACCCACCTT CCA	39
																								OT66	chr5	GCTTCTTTCACACCCACCCT AGA	39
																								OT67	chr3	ACCCCTTACCCACCCACCCT TAC	36
																								OT68	chr5	TCCTCTTCCCCACCCACCCT GGC	36
																								OT69	chr6	ACCCCCTTCCCACCCACCCT GAG	35
																								OT70	chr20	ATCTCTGCCCCACCCACCCT TAA	34
																								OT71	chr11	TCCTCCTCCCCACCCACACT CTG	34
																								OT72	chr8	CCCTCATTCCCACCCCCTTA TCA	34
																								OT73	chr11	TCCTCTTTCCCACCACCCCT GAC	34
																								OT74	chr2	ACCCCCTCCCCACCCACCTT CCC	33
																								OT75	chr11	TATTCCTCCCCACCCACCTT GTA	33
																								OT76	chr11	TCCTCCTTCCCACCCACTCA CCC	32
																								OT77	chr1	CACCCTTCCCCACCCACCCT GGG	32
																								OT78	chr2	GCCTCCTTCCCACCCACCGC GTT	32
																								OT79	chr2	TCCTCCTCCCCACCCACCCC TGC	31
																								OT80	chr1	GCCTCCATCCCACCCACCGA CCA	31
																								OT81	chr14	TCCTCTTTCCCACCCATCCT AAG	30
																								OT82	chr11	TATTCTTACCCACCCACCCT ACC	30
																								OT83	chr5	TCCTCTGTCCCACCCCACCT CAC	28
																								OT84	chr15	GCCACCTTCCCACCCACCCT GAG	28
																								OT85	chr15	TCCTCCCACCCACCCACCCT TGA	27
																								OT86	chr10	TCCACTTTCCCACCCACACT TAA	26
																								OT87	chr11	GCTCCTTCCCCACCCACCTT TCT	26
																								OT88	chr17	GCCTCCCTCCCACCCACCCA GAC	26
																								OT89	chrX	GCCTCCCTCCCACCCACCTA CTG	25
																								OT90	chr1	ACCTCCTTTTCACCCACCCT GAC	25
																								OT91	chr10	GCTTCTTCCCCACCCACTTT AGC	25
																								OT92	chr9	TCCACTTTCCCACCCCACCT TCA	25
																								OT93	chr11	CCCTCCTCCCCACCCCCCCT TGC	24
																								OT94	chr19	TTCTCTCTCCCACCCACCCC TCT	24
																								OT95	chr10	GCTTCTCTCCCATCCACCCT GGC	24
																								OT96	chr1	CCCTTTTCCCCACCCACCCT AAC	22
																								OT97	chr12	CTGTCTTCCCCACCCACCCT CAC	21
																								OT98	chr17	GCCTCTCTCCCACCCACTCA AGA	21
																								OT99	chr14	CCCCCTTTCCCACCCACCTT CTG	21
																								OT100	chr4	CACTCTTTCCCACCCACATT CAA	21
																								OT101	chr22	GCCCATTTCCCACCCACCCT CTC	21
																								OT102	chr1	ATCTCTTCCCCACCCACCCT CAA	19
																								OT103	chr14	GCCTCTTTCCCACCCCCTCA GGC	19
																								OT104	chr20	TCCTCCTTCCCACCCCCTAT GCT	19
																								OT105	chr11	GCTTCCTACCCACCCACCTA CAT	19
																								OT106	chr7	GCCTCCTTCCCACCCCCTAG AAC	18
																								OT107	chr8	ATCTCTGTCCCACCCACCCT TGA	18
																								OT108	chr12	GCCCCAATCCCACCCACCTT TGC	18
																								OT109	chr20	ACCTCTTCTCCACCCACCTT CCT	18
																								OT110	chr6	TCCTCTTCTCCACCCACCCT CAG	18
																								OT111	chr5	AGCTCTTTCCCACCCACCTA AGA	18
																								OT112	chr11	ACCTCCGTCCCACCCAACCT CCC	18
																								OT113	chr15	GCATCTTTCCCACCCACCTA TAC	18
																								OT114	chr3	GTCTCTTCCCCACCCACCCA CAA	17
																								OT115	chr7	GTTTCTCCCCCACCCACCTT GGT	17
																								OT116	chr11	AAGCCTTCCCCACCCACCTT GGA	16
																								OT117	chr11	GGCTCCTCTCCACCCACCCT GAA	16
																								OT118	chr11	GCCTCTACCCCACCCAACCC TAA	16
																								OT119	chr10	TCCTCTCTCTCACCCACCCC TGG	16
																								OT120	chr11	GCTTCCTTACCACCCACCTA TCC	15
																								OT121	chr9	ACCCCTTTCCCACCCACCCC TGC	15
																								OT122	chr22	GCCTCCTCCCCACCCACCAC TGC	14
																								OT123	chr20	AACTCTCCCCCACCCACCTG ACT	14
																								OT124	chr10	ACCTCCTTCCCACCCACATT AAT	14
																								OT125	chr2	ACTTCTCTCCCACCCACCCT CTC	14
																								OT126	chr9	ATTTCCTCCCCACCCACCTT CTG	14
																								OT127	chr22	TGCTCTTCCCCACCCACCCA AGG	13
																								OT128	chr6	GCCTCCTCCCCACCCATCCT CAC	13
																								OT129	chr3	TCCTCCTTCCCACCCACCCA GGT	13
																								OT130	chr12	GCCTCTTCCCCACCCTCTGA TGC	13
																								OT131	chr11	CTCTCTTCCCTACCCACCCT AAT	13
																								OT132	chr14	AACTCTTCCCCACCCACCTC CAC	13
																								OT133	chr11	CCTTCTTCCTCACCCACCCT CTT	13
																								OT134	chr11	AACTCTCTCCCACCCACCTC TCC	12
																								OT135	chr3	TCCTCCTCCCCACCCCACTT ACG	12
																								OT136	chr10	ACTTATTCCCCACCCACCCT GAC	12
																								OT137	chr21	CGTTCCTTCCCACCCACCCT TGA	12
																								OT138	chr14	GTCTCTTTCCCATCCACCCT GCA	12
																								OT139	chr1	ACCTCTTTCCCACCCTTGTG TCT	12
																								OT140	chr2	GCCTCACTACCACCCACCCA ACA	10
																								OT141	chr11	GCCTCTTTCCTCCCCACCTT GCT	10
																								OT142	chr8	CTCCCTTCCCCACCCACCCT GCC	10
																								OT143	chr22	GCCTCCAGGCCACCCACCCT GAG	10
																								OT144	chr2	ACCTCTCTCCCACCCCTTTT CCC	10
																								OT145	chr3	ACCCCTTTCCCACCCACCCC AAG	10
																								OT146	chr18	GCCTCCCTCCCACCCATCCT TAG	10
																								OT147	chr2	CATTCTTTCCCACCCACCCC CAA	9
																								OT148	chr17	CCCTCTCTCCCACCCACTCC AGA	9
																								OT149	chr2	CCCTCCACCCCACCCACCCT ACC	9
																								OT150	chr2	CTCTCTTCACCACCCACCTT TCT	9
																								OT151	chr7	GCCTCTTCCACACCCACCCT GGG	9
																								OT152	chrX	CACACCTCCCCACCCACCTT GAC	9
																								OT153	chr3	ACCCCTAACCCACCCACCTT TAC	8
																								OT154	chr20	CCCTCTTCCCCACCCCACCT TGG	8
																								OT155	chr14	CTCTCCTTCCCATCCACCCT GCT	8
																								OT156	chr20	CCCTCTCTCCCACCCACCCC CAA	7
																								OT157	chr12	CCCTCTTCCCCGCCCACCCC TTA	7
																								OT158	chr11	GCCCCTCACCCACCCACCCT CAC	7
																								OT159	chr6	GCCTTTTCCCCACCCACCCC GAC	7
																								OT160	chr11	GACTCTCTCCCACCCACCTC CCC	7
																								OT161	chr10	GCCTCCTCTCCACCCACCTT CTC	7
																								OT162	chr5	TTTTCTTCCCCACCCACCTC GGG	7
																								OT163	chr16	CCCTCCTCCCCACCCACCCA ACA	5
																								OT164	chr12	ACCACTTCCCCACCCACCTC CAA	5
																								OT165	chr6	TGCTCTCCCCCACCCACCCT CAA	5
																								OT166	chr11	ACCTCGTCCCCACCCAAATT AAA	5
																								OT167	chr7	GTCTCCTCCCCACCCACCCA TAG	5
																								OT168	chr19	GGCCCTTCCCCACCCAACCT AGG	5
																								OT169	chr16	ACCACTTTCCCATCCAACCT CCT	5
																								OT170	chr17	GGGACTTTCCCACCCACCCC TGC	5
																								OT171	chr22	GCCTAGTTCCCACCCACCCG TGG	4
																								OT172	chr5	GCCCCATTCCCACCCACCCA CAC	4
																								OT173	chrX	TTCTCATCCCCACCCACCCT TAC	4
																								OT174	chr14	CCCTATTTCCCACCACCCCT CGC	4
																								OT175	chr11	GCTTCTCTCCCACCCACTCC CGA	4
																								OT176	chr22	GCCTCTCCCTCACCCACCTG TGA	4
																								OT177	chr16	GCCTCTCTCCCACCCTTAGT GGT	4
																								OT178	chr12	CCCTCTCCCCCACCCCCCTT CAC	4
																								OT179	chr11	CCCTCCTCCCCACCCACCAC TAG	4
																								OT180	chr15	TCCTCTCTCCCACCCACCTC CGG	3
																								OT181	chr15	TTCCCTTCCCCACCCACCCT TCC	3
																								OT182	chr2	GCTTCTTCCCCACCCACTCC TAT	3
																								OT183	chr19	TCCTCTCACCCACCCACCTG GAG	3
																								OT184	chr11	GGCTCTTCTCCACCCACCCT CGC	3
																								OT185	chr8	CCCTCCTTCCCACCCACCCC TGC	3
																								OT186	chr7	GCCTCCTCCCCACCCACTCT GAG	3
																								OT187	chrX	CCCTCTTTCCCACCCCTGTG GCA	3
																								OT188	chr16	TCTTCTCTCCCACCCACACT TAT	3

## Sheet: off-target-EMX1-NGG
EMX1-chr2 sgRNA:GAGTCCGAGCAGAAGAAGAA GGG
OT	Chr	Sequence	WT	eCas9	HF1	Fecas9	evo	Hifi	Hypa	LZ3	Sniper	OT	Chr	Sequence	Sp-NG	OT	Chr	Sequence	xCas9	OT	Chr	Sequence	SpG	OT	Chr	Sequence	SpRY
OT1	chr15	GAGTCTAAGCAGAAGAAGAA GAG	418	11	2			5		3	20	OT1	chr15	GAGTCTAAGCAGAAGAAGAA GAG	602	OT1	chr2	GAGGCCGAGCAGAAGAAAGA CGG	30	OT1	chr15	GAGTCTAAGCAGAAGAAGAA GAG	198	OT1	chr8	GAGTCCTAGCAGGAGAAGAA GAG	673
OT2	chr5	GAGTTAGAGCAGAAGAAGAA AGG	263								4	OT2	chr8	GAGTCCTAGCAGGAGAAGAA GAG	111	OT2	chrX	GAGTCCGGGAAGGAGAAGAA AGG	10	OT2	chr5	GAGTTAGAGCAGAAGAAGAA AGG	65	OT2	chr15	GAGTCTAAGCAGAAGAAGAA GAG	520
OT3	chr2	GAGGCCGAGCAGAAGAAAGA CGG	89					7		50	20	OT3	chr13	GAGTAGGAGCAGGAGAAGAA GGA	22	OT3	chr15	GAGTCTAAGCAGAAGAAGAA GAG	5	OT3	chr13	GAGTAGGAGCAGGAGAAGAA GGA	62	OT3	chr7	GAGGCTGAGCAGAAGAAGAA TAC	401
OT4	chr5	AAGTCTGAGCACAAGAAGAA TGG	10									OT4	chr6	CAGTCCCAGCAGAAGAGAAG GTG	19					OT4	chr11	GAGGCTGAGCGGAGGAAGAA GAA	26	OT4	chr17	GAGTCAGAGCAGAAGAATGC CCT	188
OT5	chr8	GAGTCCTAGCAGGAGAAGAA GAG	5									OT5	chr3	GAATCCAAGCAGGAGAAGAA GGA	17					OT5	chr11	GAGGCTGAGCGGAGGAAGAA GAA	25	OT5	chr11	GAGGCTGAGCAGAGGAAGAA GAA	106
OT6	chr2	GCAGGAGAGCAGAAGAAGAA AGG										OT6	chr12	AGGTCTGAGCAGAAGAAAGA AGG	15					OT6	chr7	GAGGCTGAGCAGAAGAAGAA TAC	22	OT6	chr11	GAGGCTGAGCGGAGGAAGAA GAA	92
OT7	chr13	GAGACCGAGAAGAAAGAGAA GAA										OT7	chr11	GAGGCTGAGCGGAGGAAGAA GAA	13					OT7	chr3	GAATCCAAGCAGGAGAAGAA GGA	22	OT7	chr11	GAGGCTGAGCGGAGGAAGAA GAA	72
												OT8	chr1	CAGTCCAAGCAGAAGAAACT GGT	9					OT8	chr11	GAGGCTGAGCGGAGGAAGAA GAA	22	OT8	chr6	CAGTCCCAGCAGAAGAGAAG GTG	42
												OT9	chr7	GAGGCTGAGCAGAAGAAGAA TAC	8					OT9	chr11	GAGGCTGAGCAGAGGAAGAA GAA	22	OT9	chr5	GAGTTAGAGCAGAAGAAGAA AGG	40
												OT10	chr8	GAGTCCGAGAAGAAGAAAGA AAA	8					OT10	chr11	GAGGCTGAGCGGAGGAAGAA GAA	21	OT10	chr9	GAGCGCGAGCAGAAGAAAAG AAG	38
																				OT11	chr2	GAGGCCGAGCAGAAGAAAGA CGG	10	OT11	chr5	GAATCTGAGCAGAAGAACCT TGT	32
																				OT12	chr8	GAGTCAGAGCAGAAGAAAGA GGA	10	OT12	chr11	GAGGCTGAGCGGAGGAAGAA GAA	27
																				OT13	chr8	GAGTCCTAGCAGGAGAAGAA GAG	5	OT13	chr11	GAGGCTGAGCGGAGGAAGAA GAA	27
																				OT14	chr2	GAGTACGAGAAGAAGAAGAG AGA	4	OT14	chr8	GAGTCAGAGCAGAAGAAAGA GGA	27
																				OT15	chr17	GAGTCAGAGCAGAAGAATGC CCT	4	OT15	chr11	GAGGCTGAGCGGAGGAAGAA GAA	22
																				OT16	chr1	GATTCCTACCAGAAGAAGAA TGG	3	OT16	chr11	GAGGCTGAGCGGAGGAAGAA GAA	22
																								OT17	chr11	GAATCCAAGCAGAAGAAGAG AAG	21
																								OT18	chr13	GAGTAGGAGCAGGAGAAGAA GGA	21
																								OT19	chr11	GAGGCTGAGCGGAGGAAGAA GAA	20
																								OT20	chr6	GTCTCCAAGAAGAAGAAGCA GAT	20
																								OT21	chr9	GAGTCCAAACAGAAGAATAG GTC	20
																								OT22	chr11	GAGGCTGAGCGGAGGAAGAA GAA	19
																								OT23	chr11	GAGGCTGAGCGGAGGAAGAA GAA	18
																								OT24	chr13	GAGTCTGAGCAGAAGAAAGA AAA	18
																								OT25	chr8	GAGTCCGAGAAGAAGAAAGA AAA	18
																								OT26	chr11	GAGGCTGAGCGGAGGAAGAA GAA	16
																								OT27	chr11	GAGGCTGAGCGGAGGAAGAA GAA	16
																								OT28	chr11	GAGGCTGAGCGGAGGAAGAA GAA	16
																								OT29	chr11	GAGGCTGAGCGGAGGAAGAA GAA	16
																								OT30	chr11	GAGGCTGAGCGGAGGAAGAA GAA	14
																								OT31	chr4	TAGTCCAAGCAGAAGACCTA GGA	13
																								OT32	chr12	AGGTCTGAGCAGAAGAAAGA AGG	12
																								OT33	chr3	GAATCCAAGCAGGAGAAGAA GGA	12
																								OT34	chr11	GAGTCCAAGAAGGAGAAGAA TAA	9
																								OT35	chr2	GAGTCAGGACAGAAGAAGAA AAT	9
																								OT36	chr5	GAGTTGGAGCAGAAGAACCT GAA	8
																								OT37	chr1	GAGCCTGAGCAGAAGGAGAA GGG	7
																								OT38	chr2	CAGTACGAGCAGAGGAAGGA AGA	7
																								OT39	chr9	GAGGCCCAGCAGAGGAAGAA GAG	7
																								OT40	chr9	GAGTCCAAGCAGAGAAGAAA AGT	7
																								OT41	chr18	GAGTCAGAGTAGAAGAAAAT GTA	6
																								OT42	chr1	AAATCAGAGCAGAAGAAGAA TTA	5
																								OT43	chr12	GAGTCAGAACAGAAGGAGAA GAT	5
																								OT44	chr9	GAATCCGAGCATAAGAACCT ACG	5
																								OT45	chr15	GAGTCAGGGCAGAAGAAGAA AAT	4

## Sheet: off-target-C-MYC1-NGG
C-MYC1-chr8 sgRNA:GGGATGTGGAGCTTGGCTAT GGG
OT	Chr	Sequence	WT	eCas9	HF1	Fecas9	evo	Hifi	Hypa	LZ3	Sniper	OT	Chr	Sequence	Sp-NG	OT	Chr	Sequence	xCas9	OT	Chr	Sequence	SpG	OT	Chr	Sequence	SpRY
OT1	chr9	AGGAAGTGGAGCTTGGCCTT GGG	47								20	OT1	chr1	CTAATGTGGAACTTGGCTAT GAA	17	OT1	chr20	AATATGTGGAGCTTGGCTAT AGC	5	OT1	chr20	AATATGTGGAGCTTGGCTAT AGC	685	OT1	chr1	CTAATGTGGAACTTGGCTAT GAA	700
OT2	chr8	AGGAAGTGGAGCTTGGCCTT GGG	43								20	OT2	chr20	AATATGTGGAGCTTGGCTAT AGC	16					OT2	chr7	TATGTGTGGAACTTGGCTAT TGC	34	OT2	chr20	AATATGTGGAGCTTGGCTAT AGC	236
OT3	chr8	GGGGTGTGGAGCTTGACTAT GAG	41	26				20		30	52	OT3	chr6	ACGAAGTAGAACTTGGCTAT GGT	8					OT3	chr20	GAGATGTGGAGCCTGACTAT GGA	31	OT3	chr8	GGGTGATGGAGCTTGGCCCT AGG	117
OT4	chr4	TGGGAGTGGAGCTTGGTTTT GGG	25								6	OT4	chr9	GGGGTGTGGAGCTTGACTAT GAG	7					OT4	chr1	CTAATGTGGAACTTGGCTAT GAA	15	OT4	chr18	GGGGAGTAGAGCTTGGCTAT GTG	71
OT5	chr3	AGGATGAAGAGATTGGCTAT GGG	18									OT5	chr11	AGGATGCTGAGCTTGGCCCT TGT	6					OT5	chr8	CTGATGTGGAGCCTGGCCAT GGC	10	OT5	chr8	GGGCAGTGGAGCCTGGGTAT AAA	69
OT6	chr12	GGGAAGTGGAACCTGGCTCT GGG	15							10	19	OT6	chr8	AGGAAGTGGAGCTTGGCCTT GGG	5					OT6	chr8	GGGTGATGGAGCTTGGCCCT AGG	7	OT6	chr9	GGGGTGTGGAGCTTGACTAT GAG	77
OT7	chr3	TGGATGTGCAGCCTGGCTAT TGG	10									OT7	chr8	GGGTGATGGAGCTTGGCCCT AGG	15					OT7	chr3	GGGAAGTGGAACCTGGCTCT GGG	5	OT7	chr11	GGGAGGTGGAGCTTGTATGT AGT	50
OT8	chr8	GGAATTTGGCGCTTGATTAT AGA	6									OT8	chr18	GGGGAGTAGAGCTTGGCTAT GTG	4					OT8	chr10	AAGATATGGAGCTTGGGTAT GGA	4	OT8	chr3	GGGGTGAGGAGCTTGGCCCT CTT	31
OT9	chr20	AATATGTGGAGCTTGGCTAT AGC	2									OT9	chr8	CTGATGTGGAGCCTGGCCAT GGC	3					OT9	chr14	TGGATGAGGAGCTTGGCTAA GGT	3	OT9	chr17	AAGATGTGGAACTTGGCCCT GAG	28
OT10	chr14	GGTGTGTGGAGCATGGCTAT TGG	2																	OT10	chr10	AGGCTGTGGAGCTGGGCCCT GGA	3	OT10	chr15	TGAATGTGGAACTTGGCTAT TAG	19
OT11	chr12	GGTATGCAGAGCTTGGCTTT CGG	2																					OT11	chr17	AAAATGTGGAGCCTGGCTAT GTG	16
OT12	chr6	GAGGTGTGGAGCTTGGTTAC TGG									4													OT12	chr8	GGGATGGGGAGCTTGGCACT ACA	19
OT13	chr20	GCCATGTGGAAATTGTCTAT AAC																						OT13	chr20	AGGATGTGGTGCTTGGCATG AAA	14
OT14	chr1	GAGATGTGGAGCCTGACTAT GGA		8							6													OT14	chr16	CCCATGTGGAGCTTGGCCCT TCC	21
OT15	chr12	AGGACCTGGGGCTTGGCTCT GCC			10																			OT15	chr8	CTGATGTGGAGCCTGGCCAT GGC	12
OT16	chr16	GGGAGGTGGAGCTTGCAGAG AGC					5																	OT16	chr8	AGGAAGTGGAGCTTGGCCTT GGG	19
OT17	chr18	GGGAAGTGGAGTTAGGCAAG AAG							3															OT17	chr1	GGGATGGGGAGCCTGGCCCT GGC	11
																								OT18	chr1	AGGATGGGGAGCTTGGCTTA ATA	10
																								OT19	chr1	AGGAGGTGGAGCTTGGCATG AGG	10
																								OT20	chr8	AGGAAGTGGAGCTTGGCCTT GGG	19
																								OT21	chr8	GGGATAAAGAGCTTGGCTTT TGA	20
																								OT22	chr8	AGGTTGTGGAGCTTGGTAGT AAC	12
																								OT23	chr7	GGGACGGGGAGCCTGGCTAT CTC	8
																								OT24	chr2	TGGATGTGGGGCTTGACCTT GGG	8
																								OT25	chr2	GGGAAGTGAAGCTTGCCTGA GGG	7
																								OT26	chr20	GAGATGTGGAGCCTGACTAT GGA	7
																								OT27	chr15	GAGCTGTGGAGCCTGGCCCT GGA	12
																								OT28	chr22	AGGGTGTGGAGCTTGCCTAA GGT	6
																								OT29	chr7	TGGAGGTGGAGCTTGGCTAT ATA	9
																								OT30	chr18	GGAAGGTGGAGCCTGGCTTT AGA	6
																								OT31	chr1	GGGAGGTGGAGCTTGCCATG AGC	5
																								OT32	chr8	GGGATGTGGAGCTTGTAGTG AGC	5
																								OT33	chr6	GTGATGTGGAGCCTGGCTTT CAT	2
																								OT34	chr3	GGGAGGTGGAGCTTGGCAGT GAG	4

## Sheet: off-target-DNMT1-NGG
DNMT1-chr19 sgRNA:TTCCCGGCAGATGTTTACCT TGG
OT	Chr	Sequence	WT	eCas9	HF1	Fecas9	evo	Hifi	Hypa	LZ3	Sniper	OT	Chr	Sequence	Sp-NG	OT	Chr	Sequence	xCas9	OT	Chr	Sequence	SpG	OT	Chr	Sequence	SpRY
On-target		TTCCCGGCAGATGTTTACCT TGG										OT1	chr7	AGCCCGGCAGATGTTTACCC TGT	1821	chr7	chr7	AGCCCGGCAGATGTTTACCC TGT	19	OT1	chr7	AGCCCGGCAGATGTTTACCC TGT	3542	OT1	chr7	AGCCCGGCAGATGTTTACCC TGT	96
OT1	chr3	TTCATGGCAGATGTTTACCT GGG	8						3		3	OT2	chrX	ATCACGGCACATGTTTACCT ATG	5					OT2	chrX	CACCCAGCAGAAGTTTACCT AGA	17	OT2	chr20	CCCCCGGCAGAAGTTTACCT ATG	21
OT2	chr10	GGTTCGGCAGATGTTTACCC AGG	6					4				OT3	chr1	TTCAGGGCAGATATTTAGGT GTG	4					OT3	chr8	GTCCAGGCAGAAGTTTACCT GGG	12	OT3	chr8	ACCACGGCAGATGTTTACCT ATG	22
OT3	chr1	ACCACGGCACATGTTTACCT AGG	4									OT4	chr8	ACCACGGCAGATGTTTACCT ATG	6									OT4	chr19	TTCCCTGCAAATGTTTCCTG CTG	8
OT4	chr4	TTCCCTGCAGAGGTTTACCT CAG	3																					OT5	chrX	ACCATGGCAGATGTTTACCT GTG	3
OT5	chr7	AGCCCGGCAGATGTTTACCC TGT		3		3		3		4	7													OT6	chr8	GTCCAGGCAGAAGTTTACCT GGG	4
OT6	chr4	TGCCCAGCAGATTTTCCCCT ATG									4

## Sheet: off-target-VEGFA-NGG
VEGFA-chr6 Sequence GGGTGGGGGGAGTTTGCTCC TGG
OT	Chr	Sequence	WT	eCas9	HF1	Fecas9	evo	Hifi	Hypa	LZ3	Sniper	OT	Chr	Sequence	Sp-NG	OT	Chr	Sequence	xCas9	OT	Chr	Sequence	SpG	OT	Chr	Sequence	SpRY
OT1	chr15	GGATGGAGGGAGTTTGCTCC TGG	5868	1167	18	396	32	3660	66	6084	6252	OT1	chr15	GGATGGAGGGAGTTTGCTCC TGG	709	OT1	chr1	GGGGAGGGGAAGTTTGCTCC TGG	152	OT1	chr15	GGATGGAGGGAGTTTGCTCC TGG	2351	OT1	chr15	GGATGGAGGGAGTTTGCTCC TGG	87
OT2	chr6	GTGGGGGTAGAGTTTGCTCC AGG	4538	12	42	14				12	58	OT2	chr12	GGGAGGGTGGAGTTTGCTCC TGG	136	OT2	chr17	TAGTGGAGGGAGCTTGCTCC TGG	87	OT2	chr12	GGGAGGGTGGAGTTTGCTCC TGG	473	OT2	chr6	GTGGGGGTAGAGTTTGCTCC AGG	35
OT3	chr17	TAGTGGAGGGAGCTTGCTCC TGG	4298	27		20		14	64	72	265	OT3	chr6	GTGGGGGTAGAGTTTGCTCC AGG	71	OT3	chr15	GGATGGAGGGAGTTTGCTCC TGG	26	OT3	chr17	CTGGTGGGGGAGCTTGCTCC AGG	234	OT3	chr17	CTGGTGGGGGAGCTTGCTCC AGG	20
OT4	chr1	GGGGAGGGGAAGTTTGCTCC TGG	2458	12				16		267	490	OT4	chr17	TAGTGGAGGGAGCTTGCTCC TGG	13	OT4	chr22	GGGTGGGGGGAGTTTGCCCC AGG	12	OT4	chr14	GGTTGGGGGGACTTTGCTCC TGT	136	OT4	chr11	GAGCCGGGGGAGTTTGCCCT GCT	18
OT5	chr12	GGGAGGGTGGAGTTTGCTCC TGG	1576							15	98	OT5	chr1	GGGGAGGGGAAGTTTGCTCC TGG	11	OT5	chr1	GGGTGGGTGGAGTTTGCTAC TGG	9	OT5	chr12	CGGGGGAGGGAGTTTGCTCC TGG	83	OT5	chr12	CGGGGGAGGGAGTTTGCTCC TGG	15
OT6	chr12	CGGGGGAGGGAGTTTGCTCC TGG	686					24	18	12		OT6	chr22	GAGGGGGAGCAGTTTGCTCC AGG	10	OT6	chr12	GGGAGGGTGGAGTTTGCTCC TGG	7	OT6	chr15	GTGGGGGTAGAGCTTGCTCC TGC	61	OT6	chr12	GGGAGGGTGGAGTTTGCTCC TGG	14
OT7	chr17	CTGGTGGGGGAGCTTGCTCC AGG	344						28		46	OT7	chr22	GGGTGGGGGGAGTTTGCCCC AGG	5	OT7	chr6	GTGGGGGTAGAGTTTGCTCC AGG	3	OT7	chr6	GTGGGGGTAGAGTTTGCTCC AGG	26	OT7	chr3	GGAAGGAGGGAGTTTGCACC TCA	9
OT8	chr22	GAGGGGGAGCAGTTTGCTCC AGG	238								4									OT8	chr17	TGGTGGGAGTAGATTGCTCC AGT	20	OT8	chr22	GAGGGGGAGCAGTTTGCTCC AGG	8
OT9	chr22	GGGTGGGGGGAGTTTGCCCC AGG	234	300	166	144	104	184	74	498	426									OT9	chr1	GGGGAGGGGAAGTTTGCTCC TGG	24	OT9	chr6	GGAAGAGGGGAGTTTGCTCC CCA	8
OT10	chr9	AGGAAGGAGGAGTTAGCTCC TGG	174								19									OT10	chr22	GGGTGGGGGGAGTTTGCCCC AGG	25	OT10	chr19	AGGCGGGGAGAGCTTGCTCC ACC	6
OT11	chr11	AGGTGGTGGGAGCTTGTTCC TGG	116					4		18	33									OT11	chr16	GGGCAGGGGGAGTATGCCCC AGC	18	OT11	chr6	GAGTGGGAGGAGTTTGTCCC AGG	5
OT12	chr3	GGGTGGGTGGAGTTTGCTAC TGG	92	21		10		30		69	93									OT12	chr7	AAGTGAGGGGAGTTTGCCCC TGC	16	OT12	chr6	GGGATGGGGGAGTTTGTCCC TAA	5
OT13	chr1	GCGTGGGGGGTGTTTGCTCC CGG	66							6	64									OT13	chr12	GGGAGGGTGGGGTTCGCTCC TGG	10	OT13	chr2	AGGGAGAGGGAGCTTGCTCC CAG	5
OT14	chr11	AGGAAGGAGGAGTTAGCTCC TGG	62								8									OT14	chr16	GGGGAGGGGGAGGTTGCCCC AGA	12	OT14	chr14	GGTTGGGGGGACTTTGCTCC TGT	5
OT15	chr5	GGGAGGGTGGGGTTCGCTCC TGG	60								8									OT15	chr17	TGACGGGGGGAGTTTGCTCT GGT	11	OT15	chr17	TGGTGGGAGTAGATTGCTCC AGT	4
OT16	chr5	GGTGGGGGTGGGTTTGCTCC TGG	50							36	28									OT16	chr11	AGGTAGGAGAAGCTTGCTCC TGA	13	OT16	chr17	GGGTCGGGGGAGTTTGCTCA GAG	4
OT17	chr22	AGGAAGGAGGAGTTAGCTCC TGG	50								6									OT17	chr2	AGGGAAGGGGAGCTTGCTCC AGT	13
OT18	chr1	GGGCAGAGGGAGTTAGCACC GGG	46								8									OT18	chr22	GAGGGGGAGCAGTTTGCTCC AGG	8
OT19	chr11	GGAGGAGGGGAGTCTGCTCC AGG	46																	OT19	chr17	TAGTGGAGGGAGCTTGCTCC TGG	8
OT20	chr1	AGGGAGGAGGAATTTGCTCC AGG	32																	OT20	chr3	AGGAAGGAGGAGTTAGCTCC TGC	7
OT21	chr11	AGGAAGGAGGAGTTAGCTCC TGG	30																	OT21	chr17	GGGGGTGGGGACTTTGCTCC AGG	7
OT22	chr22	AAGTAAGGGAAGTTTGCTCC TGG	28																	OT22	chr11	AGGAAGGAGGAGTTAGCTCC TGG	6
OT23	chr6	GAGTGGGTGGAGTTTGCTAC AGG	24							15	22									OT23	chr14	CGGGGGGAGGAGTTTGCCCC TGC	6
OT24	chr3	GGTTGAGGGGAGTCTGCTCC AGG	20																	OT24	chr5	AAGGGAGGGGAGCTTGCTCC AGA	4
OT25	Chr22	AGGTCGGGGGAGTTAGATCC CGG	12								10									OT25	chr10	GGGGAGGGGGAGCTTGCCCC AGT	4

## Sheet: PAM-less-EMX1-NGA
EMX1 NGA PAM sgRNA-GGGCACAGATGAGAAACTCA GGA
OT	Chr	Sequence	Sp-NG	OT	Chr	Sequence	SpG	OT	Chr	Sequence	SpRY
OT1	chr2	TGGCACAGAAGAGAAACTCA GGT	430	OT1	chr3	TGGCACAGAAGAGAAACTCA GGT	1726	OT1	chr15	CTGCACAGATAAGAAACTCA TAG	467
OT2	chr15	GGGCAGAGATGGGAAACTCA AGG	58	OT2	chr8	TTTCACAGATAAGAAACTCA GGC	653	OT2	chr17	TTTCACAGATGAGAAACTCT GAG	246
OT3	chr5	CTGCACAGATAAGAAACTCA TAG	33	OT3	chr2	GGGCAGAGATGGGAAACTCA AGG	322	OT3	chr3	TGGCACAGAAGAGAAACTCA GGT	291
OT4	chr20	TGGCAAAGATAAGAAACTCA AGA	26	OT4	chr20	AGGAGCAGATGAGAAACTCA TGC	291	OT4	chr2	GGCCATAGATGAGAAACTCA TAG	168
OT5	chr17	AGGAGCAGATGAGAAACTCA TGC	25	OT5	chr5	TGGCAAAGATAAGAAACTCA AGA	205	OT5	chr2	GGGTACAGATGAGACTCACA GTT	161
OT6	chr2	TTTCACAGATGAGAAACTCT GAG	11	OT6	chr17	TTGCACAGATGAGGAACTCA AGA	56	OT6	chr2	GGGTACAGATGAGACTCACA GTT	155
OT7	chr2	GGGTACAGATGAGACTCACA GTT	7	OT7	chr15	CTGCACAGATAAGAAACTCA TAG	31	OT7	chr8	TTTCACAGATAAGAAACTCA GGC	219
OT8	chr17	GGGTACAGATGAGACTCACA GTT	6	OT8	chr5	TTTTACAGATGAGAAACTCA AGA	39	OT8	chr2	GGGCAGAGATGGGAAACTCA AGG	105
OT9	chr1	CTTCACAGATGAGAAACCCA TGG	6	OT9	chr2	GGACACAGATGAGAAAGTCA TGC	19	OT9	chr1	AAGCACAGATGGGAAACTCA CAG	67
OT10	chr22	AAGCACAGATGGGAAACTCA CAG	5	OT10	chr18	TGGGACAGATGAGAAACACA AGG	17	OT10	chr20	AGGAGCAGATGAGAAACTCA TGC	58
OT11	chr2	GGGCACAAGAGAGAAACCCC AGT	3	OT11	chr15	AGACACAGACAAGAGACTCA AGG	15	OT11	chr5	TGGCAAAGATAAGAAACTCA AGA	41
OT12	chr13	GGCCATAGATGAGAAACTCA TAG	4	OT12	chr17	CTTCACAGATGAGAAACCCA TGG	16	OT12	chrX	GGGGACAGATAAGAAACTCA GAT	19
OT13	chr10	AGGTACAGATGAGAGACTCC TGA	3	OT13	chr1	AGGAACAGAGGAGAAACCCA GGT	12	OT13	chr4	TTTCACAGATGAGAAACTCA GAC	12
OT14	chr23	TCCCACAGATAAGAAACTCA GGG	7	OT14	chr11	ATATACAGATGAGAAACTCA AGA	17	OT14	chr18	GGGCACAGAAGAGAAACCCT GTC	9
				OT15	chr13	AGGTACAGATGAGAGACTCC TGA	11	OT15	chr10	CAGCACAGATGGGAAACCCT GAG	9
				OT16	chr11	ATATACAGATGAGAAACTCA AGA	10	OT16	chr2	GGGCACAGAAGAGAACCTGG CCC	8
				OT17	chr1	GAGAACAGAGGAGAAACTCA AGT	6	OT17	chr17	GAGCACAGATGAGAAACAGC TGT	9
				OT18	chr2	GGACACACATAAGAAACCCT TGC	4	OT18	chr7	TTTCACAGATGAGAAACTCA TCT	7
				OT19	chr13	AGATACAGATGAGTAACTCA GGC	4	OT19	chr5	CTTCACAGATGAGAAACCCA TGG	7
				OT20	chr10	TCCCACAGATAAGAAACTCA GGG	4	OT20	chr8	TGGCACACATGAGAGACTCA TAA	5
				OT21	chr3	TTTCACAGATAAGAAACTCA TGA	4	OT21	chr3	TTTTACAGATGAGAAACTCA AGA	7
				OT22	chr17	TTTCACAGATGAGAAACTCT GAG	3	OT22	chr2	AGGCACAGCTGAGAAACTCG GAG	7
				OT23	chr10	GCTTACAGATGAGAAACTCA GGT	3	OT23	chr16	GGACACAAATGAGAAACTAA CGA	4
								OT24	chr13	GGGAACAGCTCAGAAACCCT GAC	4
								OT25	chr2	ATGGACAGATGAGAAACCCT CAG	8
								OT26	chr2	AGATACAGATGAGTAACTCA GGC	4
								OT27	chr22	TTTTACAGATGAGAAACTCA AAT	3
								OT28	chr11	GGGCACAGAGGAGAATCAGA GAC	6
								OT29	chr1	GGACACACATAAGAAACCCT TGC	6

## Sheet: PAM-less-HBA1-NGA
HBA1 NGA PAM sgRNA-GCTTAGGAGCTGTGCAGAGA AGA
OT	Chr	Sequence	xCas9	NG	SpG	OT	Chr	Sequence	SpRY
OT1	chr23	CCTTAGGAACTGTGCAGAGA AGG	8	149	177	OT1	chr2	CCTTAGGAACTGTGCAGAGA AGG	200
OT2	chr1	CCTTAGGAGCTGTGCAGAGG GGG	23	115	492	OT2	chr1	CCTTAGGAGCTGTGCAGAGG GGG	102
OT3	chr7	GCATAGGAGCTGCACAGAGA GGG	3	14	31	OT3	chr18	CACTAGGAGCTGTGCAGAGT AAA	35
OT4	chr23	TGCCAGGAGCTGTGCAGAGA TGC		9		OT4	chr10	GCTGAGAAGCTGTGCAGAGA AAT	16
OT5	chr16	GGTGGGAGCTGTGCAGAGAA GGA			33	OT5	chr7	GCATAGGAGCTGCACAGAGA GGG	14
OT6	chr15	ACGTAGGAGCTGTGCAGAGC AGC			10	OT6	chr4	TCTTAGGAGCTGTAGAGACA TGG	6
						OT7	chr8	ACTCAGGAGCCGTGCAGAGA GGG	7
						OT8	chr19	TCTGAGGAGCCCTGCAGAGA GGT	3

## Sheet: PAM-less-FANCF-NGA
FANCF NGA PAM sgRNA-GTGCTGACGTAGGTAGTGCT TGA
OT	Chr	Sequence	NG
OT1	chr11	TTGATGACATGTGTAGTGCTGTC	3

## Sheet: PAM-less-C-MYC-NGA
C-MYC NGA PAM sgRNA-GAAAGAACTTTAGGGATGTG GAG
OT	Chr	Sequence	SpG	SpRY
OT1	chr12	GGAGAAAACTTTAGGGATGTAGG	160
OT2	chr8	TGAAAAAAATTTAGAAGTATGTA		13
OT3	chr1	TGTCTCAACTTTAGAGATGAGGA		9
OT4	chr4	AGAAAGAACCCTAGGGAATGTGA		9
OT5	chr5	TGAAAAAAATTTAGAAGTATGTA		7

## Sheet: PAM-less-TRAC-NGT
TRAC NGT PAM sgRNA-GACTTCAAGAGCAACAGTGC TGT
OT	Chr	Sequence	NG	SpG	SpRY
OT1	chr2	GAGTTCAAGAGCAGCAGTGC TGG	250	520	17
OT2	chr14	GACTTCAAGATCAACAGTGC TGC	24	235	13

[truncated: 12 more sheets: PAM-less-EMX1-NGT, PAM-less-C-MYC1-NGT, PAM-pless-TRAC-NGC, PAM-less-EMX1-NGC, SpRY PDCD1-NHN PAM, SpRY-off traget for taining, SpRY-off traget-Raw, C-MYC-SpRY-PEM-seq , C-MYC-SpRY  prediction , Figure6-Off-target, sgRNA and Primer, T7EI-Primer]
